# Supplementary material for: Comparison of Reactive Sites in 2(1H)-Quinolone Derivatives for the Detection of Biologically Important Sulfur Compounds
Source: Molecules. 2023 Aug 9;28(16):5965. doi: 10.3390/molecules28165965 (PMC10459984; doi:10.3390/molecules28165965)
Supplement: Supplementary file 1 [file molecules-28-05965-s001.zip]

Archive with 1 entries (1 files):
- molecules-2505128-supplementary.pdf
